# Supplementary material for: Childhood Langerhans cell histiocytosis with severe lung involvement: a nationwide cohort study
Source: Orphanet J Rare Dis. 2020 Sep 9;15:241. doi: 10.1186/s13023-020-01495-5 (PMC7487928; doi:10.1186/s13023-020-01495-5)
Supplement: Supplementary file 1 — Additional file 1: Supplemental Table 1. Comparison of PLCH children with (n = 17) and without (n = 94) history of ICU admissions for respiratory failure. Data from the whole LCH cohort of children bellow 15 years of age at diagnosis (n = 1482) is also reported in order to give reference for the reader. [file 13023_2020_1495_MOESM1_ESM.xlsx]

## Sheet: Supplemental Table 1
Supplemental Table 1: Comparison of PLCH children with (n=17) and without (n=94) history of ICU admissions for respiratory failure. Data from the whole LCH cohort of children bellow 15 years of age at diagnosis (n=1482) is also reported in order to give reference for the reader.
Characteristics	PLCH patients with ICU hospitalization n=17	PLCH patients without ICU hospitalization n=94	P value		Whole French LCH cohort of children (<15 years), n=1482
Male	8 (47%)	53 (56%)	0.6		0.57
Female	9 (53%)	41,(44%)			0.43
Age at diagnosis (median)	1.1 y	1.1 y	1.0		4.6 y
Lung+ SS LCH	3 (18%)	4 (4%)	0.07		_
MS LCH	14 (82%)	90 (96%)			0.33
Bone involvement	6 (35%)	68 (72%)	0.005		0.8
Skin involvement	11 (65%)	61 (65%)	1.0		0.35
Pituituary involvement	4 (24%)	17 (18%)	0.7		0.12
Tumorous central nervous system involvement	2 (12%)	7 (7%)	0.6		0.03
Liver involvement	7 (41%)	43 (46%)	0.8		0.1
Hematologic involvement	4 (24%)	39 (42%)	0.2		0.11
Spleen involvement	5 (29%)	36 (38%)	0.6		0.09
Lymph nodes involvement	6 (35%)	33 (35%)	1.0		0.09
Follow up (median)	5.6 y	7.4 y	0.4		5.3 y
Death	6 (35%)	7 (7%)	0.005		0.02
Abbreviations: ICU, Intensive care unit; PLCH: Pulmonary LCH; MS: Multi-System; SS: Single-System
